# Supplementary material for: The APOEε3/ε4 Genotype Drives Distinct Gene Signatures in the Cortex of Young Mice
Source: Front Aging Neurosci. 2022 Mar 16;14:838436. doi: 10.3389/fnagi.2022.838436 (PMC8967347; doi:10.3389/fnagi.2022.838436)
Supplement: Supplementary file 2 [file Table_1.XLSX]

## Sheet: 2mo
2 month Cholesterol Composition Results
		ANOVA p values
Measurement/Analyte	Model used	Interaction	Sex	Genotype
Weight	Weight ~ Sex + Genotype + Sex*Genotype	0.4879	<0.0001	0.4148
Cholesterol (CHOL)	CHOL ~ Sex + Genotype + Sex*Genotype	0.6789	0.0156	0.6322
LDL	LDL ~ Sex + Genotype + Sex*Genotype	0.02	<0.0001	0.6551
HDL	HDL ~ Sex + Genotype + Sex*Genotype	0.3293	<0.0001	0.5218
Triglyceride (TRIG)	TRIG ~ Sex + Genotype + Sex*Genotype	0.0844	0.4014	0.889
Unfasted glucose (GLU)	GLU ~ Sex + Genotype + Sex*Genotype	0.4246	<0.0001	0.4169
Tukey's multiple comparison Results
Measurement/Analyte	Comparison	mean diff	pvalue
Weight	Male:33 vs. Female:33	6.93	<0.0001
Weight	Male:33 vs. Female:34	5.75	<0.0001
Weight	Male:33 vs. Female:44	6.403	<0.0001
Weight	Male:34 vs. Female:33	6.88	<0.0001
Weight	Male:34 vs. Female:34	5.7	<0.0001
Weight	Male:34 vs. Female:44	6.353	<0.0001
Weight	Male:44 vs. Female:33	6.214	<0.0001
Weight	Male:44 vs. Female:34	5.034	<0.0001
Weight	Male:44 vs. Female:44	5.687	<0.0001
Cholesterol
LDL	Male:33 vs. Female:34	-0.702	0.0106
LDL	Male:34 vs. Female:33	-0.509	0.0487
LDL	Male:34 vs. Female:34	-0.847	<0.0001
	Male:44 vs. Female:34	-0.6113	0.0072
Unfasted Glucose	Male:33 vs. Female:33	183.2	0.0181
Unfasted Glucose	Male:33 vs. Female:34	188.2	0.0141
Unfasted Glucose	Male:33 vs. Female:44	174.1	0.0328
HDL	Male:33 vs. Female:33	13.22	0.017
HDL	Male:33 vs. Female:34	12.98	0.0201
HDL	Male:33 vs. Female:44	12.35	0.0357
HDL	Male:34 vs. Female:33	10.69	0.0186
HDL	Male:34 vs. Female:34	10.45	0.0228
HDL	Male:34 vs. Female:44	9.817	0.0468
Triglyceride
