# Supplementary material for: The APOEε3/ε4 Genotype Drives Distinct Gene Signatures in the Cortex of Young Mice
Source: Front Aging Neurosci. 2022 Mar 16;14:838436. doi: 10.3389/fnagi.2022.838436 (PMC8967347; doi:10.3389/fnagi.2022.838436)
Supplement: Supplementary file 3 [file Table_2.XLSX]

## Sheet: 2mo
4 month Cholesterol Composition Results
		ANOVA p values
Measurement/Analyte	Model used	Sex	Activity	Genotype	Sex*Genotype	Sex*Activity	Activity*Genotype	Sex*Activity*Genotype
Weight	Weight ~ Sex + Activity + Genotype + Sex * Genotype + Sex * Activity + Genotype * Activity + Sex * Genotype * Activity	<2e-16	0.0674	0.4034	0.4765	0.9298	0.7574	0.377
Cholesterol (CHOL)	CHOL ~ Sex + Activity + Genotype + Sex * Genotype + Sex * Activity + Genotype * Activity + Sex * Genotype * Activity	0.00198	0.95171	0.27324	0.39679	0.00151	0.3031	0.66445
LDL	LDL ~ Sex + Activity + Genotype + Sex * Genotype + Sex * Activity + Genotype * Activity + Sex * Genotype * Activity	0.000445	0.244287	0.449857	0.90968	0.944868	0.322365	0.08089
HDL	HDL ~ Sex + Activity + Genotype + Sex * Genotype + Sex * Activity + Genotype * Activity + Sex * Genotype * Activity	7.38e-07	0.853586	0.15873	0.751096	0.000306	0.508302	0.607473
Triglyceride (TRIG)	TRIG ~ Sex + Activity + Genotype + Sex * Genotype + Sex * Activity + Genotype * Activity + Sex * Genotype * Activity	0.1105	0.7253	0.0014	0.3388	0.4836	0.6125	0.0171
Unfasted glucose (GLU)	GLU ~ Sex + Activity + Genotype + Sex * Genotype + Sex * Activity + Genotype * Activity + Sex * Genotype * Activity	5.52e-06	0.6109	0.352	0.0547	0.0549	0.1601	0.3489
Tukey's multiple comparison Results*
*only results p<0.05 will be shown
Measurement/Analyte	Comparison	mean diff	pvalue
Weight	M-F	5.70514	0
Weight	sed-run	0.881412	0.0677637
Weight	M:33-F:33	6.60866	0
Weight	M:34-F:33	5.65001	0
Weight	M:44-F:33	5.39703	0
Weight	F:34-M:33	-6.16479	0
Weight	F:44-M:33	-7.2006	0
Weight	M:34-F:34	5.20614	0
Weight	M:44-F:34	4.95316	0
Weight	F:44-M:34	-6.24195	0
Weight	M:44-F:44	5.98897	1e-07
Weight	M:run-F:run	5.7924	0
Weight	M:sed-F:run	6.63705	0
Weight	F:sed-M:run	-4.86423	0
Weight	M:sed-F:sed	5.70889	0
Weight	M:run:33-F:run:33	5.76	0.0118527
Weight	M:sed:33-F:run:33	7.7375	6.4e-06
Weight	M:run:34-F:run:33	5.81667	0.0005618
Weight	M:run:44-F:run:33	5.30833	0.0025835
Weight	M:sed:44-F:run:33	5.975	0.0013388
Weight	F:sed:33-M:run:33	-5.21455	0.0096524
Weight	F:run:34-M:run:33	-5.95091	0.0014008
Weight	F:run:44-M:run:33	-5.94333	0.007927
Weight	F:sed:44-M:run:33	-6.44	0.0047878
Weight	M:sed:33-F:sed:33	7.19205	8e-07
Weight	M:run:34-F:sed:33	5.27121	0.0001148
Weight	M:sed:34-F:sed:33	5.49685	3.07e-05
Weight	M:run:44-F:sed:33	4.76288	0.0007925
Weight	M:sed:44-F:sed:33	5.42955	0.0005185
Weight	F:run:34-M:sed:33	-7.92841	0
Weight	F:sed:34-M:sed:33	-6.2475	1.94e-05
Weight	F:run:44-M:sed:33	-7.92083	3.5e-06
Weight	F:sed:44-M:sed:33	-8.4175	2.9e-06
Weight	M:run:34-F:run:34	6.00758	5.7e-06
Weight	M:sed:34-F:run:34	6.23322	1.3e-06
Weight	M:run:44-F:run:34	5.49924	4.63e-05
Weight	M:sed:44-F:run:34	6.16591	3.94e-05
Weight	F:sed:34-M:run:34	-4.32667	0.0026537
Weight	F:run:44-M:run:34	-6	0.000316
Weight	F:sed:44-M:run:34	-6.49667	0.0002278
Weight	M:sed:34-F:sed:34	4.55231	0.0008405
Weight	M:run:44-F:sed:34	3.81833	0.0145746
Weight	M:sed:44-F:sed:34	4.485	0.0078097
Weight	F:run:44-M:sed:34	-6.22564	0.0001174
Weight	F:sed:44-M:sed:34	-6.72231	9.02e-05
Weight	M:run:44-F:run:44	5.49167	0.0015089
Weight	M:sed:44-F:run:44	6.15833	0.0008012
Weight	F:sed:44-M:run:44	-5.98833	0.0010111
Weight	M:sed:44-F:sed:44	6.655	0.0005277
Cholesterol	M-F	4.81825	0.0019801
Cholesterol	M:34-F:34	7.37879	0.0158359
Cholesterol	M:sed-F:sed	9.60791	9.49e-05
Cholesterol	F:sed:34-M:sed:33	-14.4375	0.0071858
Cholesterol	M:sed:34-F:sed:34	13.9086	0.0013447
LDL	M-F	-1.01201	0.0004446
LDL	M:44-F:34	-1.2889	0.0496328
LDL	M:run-F:run	-1.06689	0.0458087
LDL	M:sed-F:run	-1.37723	0.0072287
LDL	M:sed-F:sed	-1.02828	0.0479055
LDL	M:run:44-F:run:34	-1.87538	0.0989991
HDL	M-F	7.45365	7e-07
HDL	F:34-M:33	-10.866	0.0006426
HDL	F:44-M:33	-10.1014	0.0225081
HDL	M:34-F:34	8.91212	0.0005705
HDL	M:44-F:34	7.00437	0.0283309
HDL	F:44-M:34	-8.14759	0.0487742
HDL	F:sed-F:run	-5.16745	0.062242
HDL	M:sed-F:run	7.42743	0.0037664
HDL	F:sed-M:run	-7.21765	0.001426
HDL	M:sed-M:run	5.37723	0.0391781
HDL	M:sed-F:sed	12.5949	0
HDL	M:sed:33-F:sed:33	12.5048	0.027983
HDL	M:sed:34-F:sed:33	10.4308	0.0445617
HDL	F:sed:34-M:sed:33	-17.4875	7.66e-05
HDL	F:sed:44-M:sed:33	-16.4525	0.0186138
HDL	M:sed:34-F:sed:34	15.4135	4.72e-05
HDL	F:sed:44-M:sed:34	-14.3785	0.0339508
TRIG	34-33	15.1479	0.0129222
TRIG	44-33	20.6487	0.0021908
TRIG	F:34-M:33	26.7665	0.011936
TRIG	sed:44-sed:33	26.1803	0.0320512
TRIG	F:sed:34-M:sed:33	41.4375	0.0072933
TRIG	M:sed:44-M:sed:33	44	0.0207307
Unfasted GLU	M-F	86.546	5.5e-06
Unfasted GLU	M:33-F:33	104.149	0.0409017
Unfasted GLU	M:34-F:33	93.9667	0.0219394
Unfasted GLU	M:44-F:33	146.992	0.000116
Unfasted GLU	M:44-F:34	91.0966	0.0239625
Unfasted GLU	M:44-F:44	145.124	0.0023903
Unfasted GLU	M:sed-F:run	94.7194	0.0038149
Unfasted GLU	F:sed-M:run	-78.2353	0.0092618
Unfasted GLU	M:sed-F:sed	121.506	3.13e-05
Unfasted GLU	M:sed:33-F:sed:33	167.337	0.0164225
Unfasted GLU	M:sed:34-F:sed:33	160.154	0.0049216
Unfasted GLU	M:run:44-F:sed:33	180.308	0.0007362
Unfasted GLU	M:sed:44-F:sed:33	152.962	0.0434429
